# Supplementary material for: Dual-Mechanism Study of Metal-Free g-C3N4 Catalysts for Advanced Oxidation Under Non-Photocatalytic Conditions
Source: Molecules. 2025 Jan 10;30(2):247. doi: 10.3390/molecules30020247 (PMC11767740; doi:10.3390/molecules30020247)
Supplement: Supplementary file 1 [file molecules-30-00247-s001.zip]

Archive with 1 entries (1 files):
- molecules-3381296-supplementary.pdf
